# Supplementary material for: Density Mediates the Predator-Induced Growth and Metamorphic Plasticity of Chinhai Spiny Newt Larvae
Source: Animals (Basel). 2024 May 20;14(10):1510. doi: 10.3390/ani14101510 (PMC11117270; doi:10.3390/ani14101510)
Supplement: Supplementary file 1 [file animals-14-01510-s001.zip]

Archive with 1 entries (1 files):
- animals-3003933-supplementary.pdf
